# Supplementary material for: Transcriptomic Analysis of the Effect of Pruning on Growth, Quality, and Yield of Wuyi Rock Tea
Source: Plants (Basel). 2023 Oct 20;12(20):3625. doi: 10.3390/plants12203625 (PMC10610282; doi:10.3390/plants12203625)
Supplement: Supplementary file 1 [file plants-12-03625-s001.zip]

Archive with 1 entries (1 files):
- plants-2573601-supplementary.pdf
